# Supplementary material for: Change in cytokine profiles released by mast cells mediated by lung cancer-derived exosome activation may contribute to cancer-associated coagulation disorders
Source: Cell Commun Signal. 2023 May 4;21:97. doi: 10.1186/s12964-023-01110-7 (PMC10161433; doi:10.1186/s12964-023-01110-7)
Supplement: Supplementary file 5 — Additional file 4: Supplementary Table 3. List of 129 immunomodulators. [file 12964_2023_1110_MOESM4_ESM.xlsx]

## Sheet: Sheet1
Supplementary Table 3. List of 129 immunomodulators.
Chemokines	Interleukins	Interferons	Other cytokines
CXCL10	IL21R	IFNG	IDO1
CCL11	IL12B	IFNB1	LTA
CXCL13	IL21	IFNAR2	FASLG
CXCL9	IL9R	IFNGR2	TNF
CXCL11	IL26	IFNA8	CSF2
CCR8	IL27	IFNA1	CSF2RB
CCL17	IL29	IFNE	CSF2RA
CCL20	IL2RB	IFNA5	VEGFA
CCR4	IL12RB1		TGFBR1
CCL18	IL10		FAS
CCL25	IL24		TGFB3
CXCR4	IL7R		CSF1
CXCR3	IL18		PDGFC
CCL26	IL32		ARG1
CCR3	IL2RG		VEGFC
CCR7	IL8		VEGFB
CCR5	IL2RA		PDGFRB
CCR2	IL12RB2		TGFBR2
XCL2	IL1A		PDGFRA
CCL5	IL22		EPOR
CCL4	IL10RA		PDGFA
CCR6	IL23A		CSF3
CCR1	IL31RA		EGFR
CCL3	IL1R2		PDGFD
CCL22	IL28A		EGF
CCL8	IL28B		TPO
XCL1	IL1B		TGFBR3
CXCR6	IL27RA
CCL1	IL11
CXCL16	IL20RB
CXCR1	IL12A
CXCR2	IL16
CCR9	IL10RB
PF4	IL6R
CXCL6	IL10RB
CX3CL1	IL6R
CCR10	IL3RA
CX3CR1	IL4R
CXCR7	IL1R1
CCL16	IL34
CXCL14	IL17D
CXCL12	IL6
CCL21	IL11RA
PPBP	IL5
CCL14	IL17RD
CCL28	IL33
	IL20RA
	IL17B
